# Supplementary material for: Impact of Biotic and Abiotic Factors on Listeria monocytogenes, Salmonella enterica, and Enterohemorrhagic Escherichia coli in Agricultural Soil Extracts
Source: Microorganisms. 2024 Jul 22;12(7):1498. doi: 10.3390/microorganisms12071498 (PMC11278928; doi:10.3390/microorganisms12071498)
Supplement: Supplementary file 1 [file microorganisms-12-01498-s001.zip]

Archive with 1 entries (1 files):
- microorganisms-3040137-supplementary.pdf
